# Supplementary material for: Synergistic Anti Leukemia Effect of a Novel Hsp90 and a Pan Cyclin Dependent Kinase Inhibitors
Source: Molecules. 2020 May 8;25(9):2220. doi: 10.3390/molecules25092220 (PMC7248782; doi:10.3390/molecules25092220)
Supplement: Supplementary file 1 [file molecules-25-02220-s001.zip]

Archive with 6 entries (5 files):
- molecules-789980-supplememtary materials-proof/
- molecules-789980-supplememtary materials-proof/17 AAG BIA Evaluation File.ble
- molecules-789980-supplememtary materials-proof/Compound 1 BIA Evaluation File.ble
- molecules-789980-supplememtary materials-proof/Compound 4 BIA Evaluation File.ble
- molecules-789980-supplememtary materials-proof/Compound 5 BIA Evaluation File.ble
- molecules-789980-supplememtary materials-proof/Supplementary materials.docx
